# Supplementary material for: In Vitro Phytochemical Screening, Cytotoxicity Studies of Curcuma longa Extracts with Isolation and Characterisation of Their Isolated Compounds
Source: Molecules. 2021 Dec 11;26(24):7509. doi: 10.3390/molecules26247509 (PMC8705887; doi:10.3390/molecules26247509)
Supplement: Supplementary file 1 [file molecules-26-07509-s001.zip]

Archive with 1 entries (1 files):
- molecules-1489132-supplementary.pdf
